# Supplementary material for: Sustained MRD Negative for 4 Years Is a Significant Marker of Prognosis in Patients with High-Risk Multiple Myeloma
Source: Cancers (Basel). 2026 May 12;18(10):1569. doi: 10.3390/cancers18101569 (PMC13204074; doi:10.3390/cancers18101569)
Supplement: Supplementary file 1 [file cancers-18-01569-s001.zip]

Archive with 1 entries (1 files):
- cancers-4262566-supplementary.pdf
